# Supplementary material for: Comprehensive Study on Quantitative Evaluation of Oral Muscle Tissue in Children With Low Tongue Posture Using Cone Beam Computed Tomography: A Comprehensive Study on Nasal Ventilation Conditions Using Computational Fluid Dynamics
Source: J Oral Rehabil. 2026 Mar 17;53(7):1337–46. doi: 10.1111/joor.70182 (PMC13261774; doi:10.1111/joor.70182)
Supplement: Supplementary file 1 — Table A1 CBCT and MDCT air and facial soft tissue area peak values. [file JOOR-53-1337-s002.xlsx]

## Sheet: Sheet2
	Table A1 CBCT and Medical CT air and facial area peak values
	CBCT cases					Medical CT cases
	No	air histogram peak Gray Scale value	facial tissue histogram peak Gray Scale value	Gray Scale distance between the CBCT air histogram peak and the facial tissue histogram peak		No	air histogram peak HU value	facial tissue histogram peak HU value	HU distance between the CT air histogram peak and the facial tissue histogram peak
	1	-923	33	956		1	-1001	35	1036
	2	-930	34	964		2	-996	39	1035
	3	-925	35	960		3	-1004	35	1039
	4	-920	35	955		4	-994	39	1033
	5	-932	32	964		5	-1004	39	1043
	6	-930	35	965		6	-1004	40	1044
	7	-932	33	965		7	-1002	31	1033
	8	-930	40	970		8	-997	35	1032
	9	-930	46	976		9	-992	35	1027
	10	-927	45	972		10	-1000	35	1035
	mean	-927.9	36.8	964.7			-999.4	36.3	1035.7
	SD	4.04008	5.0728	6.68414			4.40202	2.83039	5.1435
	The peak values for the air portion and facial portion in CBCT and Medical CT scans of the same cases, when comparing children of the same age group with identical imaging fields and using the same CBCT and Medical CT equipment, were nearly equivalent. Differences in values are likely due to case variations and measurement errors. This measurement method demonstrates high reproducibility, and Med…

## Sheet: Sheet1
	Appendix Table 2 Gray Scale and Hounsfield Unit Values for Each Muscle and Fat Tissue
		Gray Scale (GS)	Hounsfield Unit (HU)
	low fat*	≤ -20	≤ -24
	normal fat	-19 ≤ GS ≤ 6	-23 ≤ HU ≤ 3
	very low muscle	7 ≤ GS ≤ 39	4 ≤ HU ≤ 40
	low muscle	40 ≤ GS ≤ 100	41 ≤ HU ≤ 104
	normal muscle	101 ≤ GS ≤ 146	105 ≤ HU ≤ 154
	high muscle	147 ≤ GS ≤ 192	155 ≤ HU ≤ 201
	very high muscle**	193 ≤ GS	202 ≤ HU
	* The minimum value does not exceed the air threshold
	** The maximum value does not exceed the cortical bone threshold
