# Supplementary material for: Comprehensive Study on Quantitative Evaluation of Oral Muscle Tissue in Children With Low Tongue Posture Using Cone Beam Computed Tomography: A Comprehensive Study on Nasal Ventilation Conditions Using Computational Fluid Dynamics
Source: J Oral Rehabil. 2026 Mar 17;53(7):1337–46. doi: 10.1111/joor.70182 (PMC13261774; doi:10.1111/joor.70182)
Supplement: Supplementary file 2 — Table A2 Grey Scale and Hounsfield Unit Values for Each Muscle and Fat Tissue. [file JOOR-53-1337-s001.xlsx]

## Sheet: Sheet1
	Table A2 Gray Scale and Hounsfield Unit Values for Each Muscle and Fat Tissue
		Gray Scale (GS)	Hounsfield Unit (HU)
	low fat*	≤ -20	≤ -24
	normal fat	-19 ≤ GS ≤ 6	-23 ≤ HU ≤ 3
	very low muscle	7 ≤ GS ≤ 39	4 ≤ HU ≤ 40
	low muscle	40 ≤ GS ≤ 100	41 ≤ HU ≤ 104
	normal muscle	101 ≤ GS ≤ 146	105 ≤ HU ≤ 154
	high muscle	147 ≤ GS ≤ 192	155 ≤ HU ≤ 201
	very high muscle**	193 ≤ GS	202 ≤ HU
	* The minimum value does not exceed the air threshold
	** The maximum value does not exceed the cortical bone threshold
